# Supplementary material for: The validity and reliability of motion analysis sensor system for wheelchair users (MASSWU)
Source: PLoS One. 2025 Oct 24;20(10):e0333391. doi: 10.1371/journal.pone.0333391 (PMC12551845; doi:10.1371/journal.pone.0333391)
Supplement: S3 File — (XLSX) [file pone.0333391.s003.xlsx]

## Sheet: Sheet1
Dataset
rater 1	One Strole Push Tast (M)						Muscle Power Sprint Test (M/S)						10x5 Meter Sprint Test (S)						Slalom Test (S)						Clockwise Rotation(degree/s)						Anticlockwise Rotation(degree/s)
	MASSWU 1	MASSWU2	AVERAGE MASSWU	KINOVEA1	KINOVEA2	AVERAGE KINOVEA	MASSWU 1	MASSWU2	AVERAGE MASSWU	KINOVEA1	KINOVEA2	AVERAGE KINOVEA	MASSWU 1	MASSWU2	AVERAGE MASSWU	KINOVEA1	KINOVEA2	AVERAGE KINOVEA	MASSWU 1	MASSWU2	AVERAGE MASSWU	KINOVEA1	KINOVEA2	AVERAGE KINOVEA	MASSWU 1	MASSWU2	AVERAGE MASSWU	KINOVEA1	KINOVEA2	AVERAGE KINOVEA	MASSWU 1	MASSWU2	AVERAGE MASSWU	KINOVEA1	KINOVEA2	AVERAGE KINOVEA
1	14.2	15.2	14.7	10.51	12.91	11.71	0.373333	0.413333	0.44	0.365333	0.409333	0.387333	39.9	39.5	39.7	40	39.8	39.9	17.9	17.4	17.65	18	17.3	17.65	167.442	211.765	189.603	163.636	218.182	190.909	160	189.474	174.737	163.636	184.615	174.126
2	7.5	7.7	7.6	7.49	7.66	7.575	0.466667	0.493333	0.443333	0.46	0.486667	0.473333	50.3	50	50.15	49.9	50	49.95	23.7	24.1	23.9	23.6	24.22	23.91	126.316	150	138.158	126.316	190.476	158.396	128.571	118.033	123.302	129.73	115.756	122.743
3	10	12.8	11.4	9.9	12.7	11.3	0.393333	0.413333	0.4	0.392667	0.406667	0.399667	46.3	44.8	45.55	46.25	44.7	45.475	22.5	21.9	22.2	22.6	21.89	22.245	150	153.191	151.596	146.939	154.176	150.557	153.191	167.442	160.317	154.176	171.429	162.802
4	8.3	10.5	9.4	8.3	10.4	9.35	0.386667	0.373333	0.428	0.393333	0.427333	0.410333	44.6	40.8	42.7	44.5	40.7	42.6	19.7	18.79	19.245	19.7	18.78	19.24	88.9988	156.522	122.76	88.8889	160	124.444	165.138	178.66	171.899	166.282	175.61	170.946
5	10.45	10.68	10.565	9.11	9.26	9.185	0.482667	0.448	0.457667	0.468	0.437333	0.452667	46.3	43.5	44.9	46.36	43.72	45.04	21.4	20.8	21.1	21.44	20.96	21.2	124.138	138.462	131.3	138.996	144	141.498	130.909	133.333	132.121	148.148	138.996	143.572
6	9.5	10.1	9.8	9.94	10.69	10.315	0.467333	0.421333	0.487333	0.464	0.422667	0.443333	46.8	46.1	46.45	45.92	44.8	45.36	22.5	22	22.25	21.88	21.84	21.86	153.191	163.636	158.414	153.846	158.59	156.218	144	160	152	173.077	171.429	172.253
7	3.8	4.15	3.975	3.91	4.07	3.99	0.553333	0.593333	0.543333	0.594667	0.590667	0.592667	61.6	60.2	60.9	60.16	59.26	59.71	28.4	29.6	29	28.12	28.68	28.4	100	94.7368	97.3684	104.046	101.408	102.727	100	98.6301	99.3151	105.882	102.857	104.37
8	6.05	7.13	6.59	6.14	7.32	6.73	0.493333	0.48	0.49	0.506667	0.468	0.487333	51.73	51.7	51.715	51.76	51.94	51.85	29.3	27.1	28.2	28.84	26.72	27.78	122.034	120	121.017	126.761	131.868	129.314	100	112.5	106.25	99.1736	114.65	106.912
9	7.2	8	7.6	7.32	8.02	7.67	0.5	0.453333	0.451	0.512	0.465333	0.488667	51.62	51.46	51.54	51.82	51.32	51.57	25.31	25.17	25.24	25.6	25.48	25.54	114.286	118.033	116.159	113.924	111.111	112.518	104.348	110.769	107.559	114.65	109.422	112.036
10	11.9	13.4	12.65	12.55	14.14	13.345	0.448667	0.436	0.393667	0.462667	0.429333	0.446	45.04	43.98	44.51	45.3	43.82	44.56	17.8	17.2	17.5	19.6	20.32	19.96	175.61	141.176	158.393	131.868	143.426	137.647	156.522	164.76	160.641	150	151.261	150.63
11	7.9	9.4	8.65	8.14	9.75	8.945	0.351333	0.371333	0.408333	0.377333	0.370667	0.374	40.28	37.9	39.09	40.64	36.84	38.74	20.4	20.2	20.3	20.4	20	20.2	153.191	153.191	153.191	143.426	162.162	152.794	141.176	146.939	144.058	140.625	148.76	144.693
12	9.4	9.7	9.55	9.57	9.79	9.68	0.445333	0.444	0.562333	0.424	0.434667	0.429333	44.49	45.47	44.98	44.84	45.4	45.12	21.6	20.83	21.215	21.06	20.96	21.01	144	138.462	141.231	136.364	142.857	139.61	118.033	156.522	137.277	135.849	137.405	136.627
13	4	5.8	4.9	3.24	5.5	4.37	0.680667	0.706667	0.633333	0.702667	0.692	0.697333	65.7	67.3	66.5	65.52	67.04	66.28	31.4	30.5	30.95	31.74	30.4	31.07	120	135.849	127.925	118.421	137.405	127.913	141.176	130.909	136.043	143.426	138.996	141.211
14	6.6	6.8	6.7	6.38	6.5	6.44	0.56	0.52	0.453333	0.556	0.536	0.546	57.62	57.77	57.695	57.54	57.6	57.57	30.21	28.36	29.285	30.26	28.36	29.31	128.571	156.522	142.547	127.208	153.846	140.527	144	160	152	141.176	160.714	150.945
15	9	10.8	9.9	8.92	10.84	9.88	0.386667	0.366667	0.393333	0.389333	0.397333	0.393333	37.26	36.4	36.83	37.24	36.62	36.93	18.6	18.79	18.695	18.6	18.42	18.51	163.636	189.474	176.555	161.435	186.528	173.982	163.636	156.522	160.079	162.896	155.844	159.37
16	7.4	8.05	7.725	7.25	8.37	7.81	0.42	0.393333	0.43	0.414667	0.396	0.405333	44.2	43.5	43.85	44.22	43.98	44.1	24.4	22.7	23.55	23.94	22.64	23.29	138.462	180	159.231	146.939	169.811	158.375	153.191	141.176	147.184	155.172	145.749	150.461
17	6.3	5.9	6.1	6.39	5.88	6.135	0.466667	0.512	0.469333	0.488	0.52	0.504	64.09	76.79	70.44	63.72	76.44	70.08	27.3	25.3	26.3	28.5	26.4	27.45	73.4694	80.8989	77.1841	76.4331	83.1409	79.787	73.4694	97.2973	85.3833	72.5806	97.2973	84.939
18	9.7	9.7	9.7	9.34	9.7	9.52	0.426667	0.426667	0.463333	0.449333	0.422667	0.436	44	44.7	44.35	43.56	44.36	43.96	18	20.6	19.3	20	21	20.5	138.462	153.191	145.827	144	155.172	149.586	116.129	126.316	121.222	124.138	129.496	126.817
19	7.7	6.3	7	7.76	6.29	7.025	0.5	0.5	0.59	0.466667	0.502667	0.484667	45.5	44	44.75	44.1	44.24	44.17	21.7	21.5	21.6	21.48	20.82	21.15	138.462	141.176	139.819	140.078	141.732	140.905	147.239	141.176	144.208	145.161	144	144.581
20	4.73	4.78	4.755	4.79	4.87	4.83	0.68	0.646667	0.763333	0.684	0.641333	0.662667	54.6	60.9	57.75	58.36	61.08	59.72	29	28.1	28.55	29.2	28.46	28.83	101.408	109.091	105.25	101.983	111.455	106.719	107.303	116.129	111.716	119.205	118.812	119.009
21	2.46	3.29	2.875	2.67	3.51	3.09	0.88	0.846667	0.69	0.866667	0.829333	0.848	73.8	74.1	73.95	74.46	73.53	73.995	36.1	34.4	35.25	36.16	34.76	35.46	90	82.7586	86.3793	92.3077	82.5688	87.4382	84.7059	88.8889	86.7974	82.7586	87.5912	85.1749
22	5.93	5.78	5.855	6	6.02	6.01	0.533333	0.5	0.616667	0.533333	0.509333	0.521333	50.9	52.21	51.555	51.22	52.18	51.7	25.4	24.7	25.05	25.88	25.4	25.64	138.462	135.849	137.155	124.138	130.909	127.524	124.138	122.034	123.086	120.401	121.622	121.011
23	4.18	4.25	4.215	3.78	4.25	4.015	0.733333	0.653333	0.693333	0.722667	0.656	0.689333	63.87	65.3	64.585	63.86	65.96	64.91	32.3	30.3	31.3	31.72	30.23	30.975	101.408	101.408	101.408	98.3607	97.8261	98.0934	101.408	107.463	104.436	97.561	105.263	101.412
mean	7.57391	8.27	7.92196	7.36522	8.19304	7.77913	0.505623	0.496203	0.508739	0.508435	0.497884	0.503159	50.8913	51.2339	51.0626	50.9239	51.1013	51.0126	24.5617	23.9278	24.2448	24.7096	24.0887	24.3991	128.328	139.365	133.847	126.362	142.115	134.238	128.621	135.868	132.245	132.422	135.981	134.202
SD	2.79261	3.13761	2.93299	2.53595	2.97616	2.71614	0.129151	0.120177	0.107284	0.12814	0.114295	0.120417	9.47795	11.4095	10.3554	9.58404	11.3705	10.395	5.14871	4.65665	4.87819	4.99499	4.54728	4.75608	26.9507	32.4056	27.8941	23.7973	33.7865	27.2636	26.4156	27.6494	26.2716	27.3628	26.9874	26.6636
rater 2	One Strole Push Tast (M)						Muscle Power Sprint Test (M/S)						10x5 Meter Sprint Test (S)						Slalom Test (S)						Clockwise Rotation(degree/s)						Anticlockwise Rotation(degree/s)
	MASSWU 1	MASSWU2	AVERAGE MASSWU	KINOVEA1	KINOVEA2	AVERAGE KINOVEA	MASSWU 1	MASSWU2	AVERAGE MASSWU	KINOVEA1	KINOVEA2	AVERAGE KINOVEA	MASSWU 1	MASSWU2	AVERAGE MASSWU	KINOVEA1	KINOVEA2	AVERAGE KINOVEA	MASSWU 1	MASSWU2	AVERAGE MASSWU	KINOVEA1	KINOVEA2	AVERAGE KINOVEA	MASSWU 1	MASSWU2	AVERAGE MASSWU	KINOVEA1	KINOVEA2	AVERAGE KINOVEA	MASSWU 1	MASSWU2	AVERAGE MASSWU	KINOVEA1	KINOVEA2	AVERAGE KINOVEA
1	14.2	15.2	14.7	10.44	12.84	11.64	0.393333	0.413333	0.403333	0.361333	0.402667	0.382	39.16	38.66	38.91	39.2	38.67	38.935	17.81	17.26	17.535	17.82	17.25	17.535	168.618	172.662	170.64	169.412	173.077	171.244	166.667	188.976	177.822	166.282	188.482	177.382
2	7.5	7.7	7.6	7.78	7.67	7.725	0.443333	0.424	0.433667	0.433333	0.423333	0.428333	49.5	48.94	49.22	49.6	48.99	49.295	22.77	23.5	23.135	22.78	23.54	23.16	148.76	138.196	143.478	147.541	137.667	142.604	136.882	129.496	133.189	137.143	129.73	133.436
3	10.8	12.7	11.75	10.78	12.7	11.74	0.433333	0.413333	0.423333	0.439333	0.412	0.425667	44.8	44.8	44.8	44.8	44.7	44.75	22.5	21.9	22.2	22.44	22	22.22	124.138	133.333	128.736	123.924	133.333	128.629	122.034	130.909	126.471	122.034	133.333	127.684
4	8.3	10.5	9.4	8.2	10.49	9.345	0.386667	0.393333	0.39	0.387333	0.394667	0.391	44.06	40.37	42.215	44.02	40.36	42.19	19.7	18.79	19.245	19.8	18.79	19.295	88.9988	156.522	122.76	87.8049	154.839	121.322	150	150	150	150.628	148.454	149.541
5	9.1	9.3	9.2	9.02	9.34	9.18	0.482667	0.448	0.465333	0.473333	0.44	0.456667	45.91	43.5	44.705	46.28	43.7	44.99	21.33	20.76	21.045	21.38	20.92	21.15	138.462	151.261	144.861	139.535	145.749	142.642	145.161	160.356	152.759	145.161	151.261	148.211
6	9.5	10.1	9.8	9.98	10.75	10.365	0.467333	0.421333	0.444333	0.465333	0.421333	0.443333	45.97	44.9	45.435	45.9	44.78	45.34	22.3	21.57	21.935	21.94	21.76	21.85	168.618	179.551	174.085	161.435	161.435	161.435	165.899	167.053	166.476	168.224	165.899	167.061
7	3.8	4.15	3.975	4.02	4.13	4.075	0.579333	0.502667	0.541	0.582667	0.585333	0.584	59.65	59.15	59.4	60.24	59.3	59.77	27.86	28.89	28.375	27.97	28.7	28.335	94.7368	94.7368	94.7368	101.983	100	100.992	99.0371	104.651	101.844	104.046	104.348	104.197
8	6.05	7.13	6.59	6.19	7.26	6.725	0.485333	0.455333	0.470333	0.498667	0.458667	0.478667	51.73	51.35	51.54	51.7	51.9	51.8	28.41	26.57	27.49	28.86	26.68	27.77	126.316	129.032	127.674	127.208	127.208	127.208	104.046	117.84	110.943	103.152	114.286	108.719
9	7.2	8	7.6	7.34	7.98	7.66	0.5	0.453333	0.476667	0.488	0.465333	0.476667	52.6	51.2	51.9	51.8	51.02	51.41	25.6	26.2	25.9	25.6	25.48	25.54	104.348	116.129	110.238	115.385	113.208	114.296	107.463	109.091	108.277	118.033	110.429	114.231
10	11.9	13.4	12.65	12.58	14	13.29	0.46	0.42	0.44	0.454667	0.426667	0.440667	44.6	42.5	43.55	45.14	43.98	44.56	17.4	18.8	18.1	20.24	19.98	20.11	153.191	163.636	158.414	156.522	165.138	160.83	144	150	147	144.578	149.378	146.978
11	7.9	9.4	8.65	8.07	9.67	8.87	0.4	0.373333	0.386667	0.394667	0.384	0.389333	40.9	37	38.95	40.56	36.78	38.67	21.2	20.6	20.9	20.22	20.42	20.32	146.939	156.522	151.73	150.628	161.435	156.031	135.849	146.939	141.394	143.426	150	146.713
12	9.4	9.7	9.55	9.5	9.85	9.675	0.46	0.453333	0.456667	0.434667	0.444	0.439333	45.5	46.9	46.2	45.14	45.8	45.47	21.7	20.98	21.34	20.96	21.02	20.99	124.138	128.571	126.355	136.882	136.364	136.623	124.138	141.176	132.657	137.405	140.625	139.015
13	4	5.8	4.9	3.3	5.67	4.485	0.680667	0.686667	0.683667	0.693333	0.697333	0.695333	66.7	65.9	66.3	65.84	66.12	65.98	31.9	30.8	31.35	31.84	30.5	31.17	128.571	146.939	137.755	126.316	144	135.158	146.939	118.033	132.486	142.857	132.353	137.605
14	6.6	6.8	6.7	6.34	6.42	6.38	0.534	0.539333	0.536667	0.549333	0.544	0.546667	57.3	58.3	57.8	57.44	57.9	57.67	30.9	29.3	30.1	30.42	28.52	29.47	126.316	153.191	139.754	124.567	150.628	137.598	135.849	156.522	146.185	140.625	162.896	151.76
15	9	10.8	9.9	8.83	10.85	9.84	0.426667	0.406667	0.416667	0.414667	0.408	0.411333	38.7	37.7	38.2	37.26	36.74	37	18.9	18.9	18.9	18.6	18.28	18.44	153.191	160	156.596	160	179.104	169.552	153.191	156.522	154.857	163.636	165.138	164.387
16	7.4	8.05	7.725	7.18	8.33	7.755	0.333333	0.386667	0.36	0.412	0.416	0.414	44.66	44.05	44.355	44.16	44.08	44.12	24.5	23.3	23.9	23.62	22.68	23.15	144	184.615	164.308	157.205	168.224	162.715	171.429	150	160.714	160.714	153.191	156.953
17	6.3	5.9	6.1	6.31	5.9	6.105	0.506667	0.526667	0.516667	0.493333	0.522667	0.508	65.5	78.6	72.05	65.44	77.04	71.24	28.21	26.49	27.35	28.42	26.42	27.42	74.2268	78.2609	76.2438	75.4717	77.2532	76.3625	68.5714	92.3077	80.4396	70.3125	93.0233	81.6679
18	9.7	9.7	9.7	9.43	9.68	9.555	0.446667	0.433333	0.44	0.449333	0.428	0.438667	46.7	45.5	46.1	44.44	44.76	44.6	21	21.9	21.45	20.06	21.06	20.56	147.541	138.462	143.001	146.341	143.426	144.884	128.801	112.5	120.651	129.964	125.436	127.7
19	7.7	6.3	7	7.81	6.27	7.04	0.446667	0.486667	0.466667	0.461333	0.5	0.480667	43.1	44.4	43.75	43.98	44.42	44.2	19.7	19.9	19.8	21.26	20.6	20.93	141.176	150	145.588	144	149.378	146.689	138.462	141.176	139.819	142.292	137.931	140.112
20	4.73	4.78	4.755	4.73	4.84	4.785	0.673333	0.608	0.640667	0.678667	0.64	0.659333	58.1	61.4	59.75	58.02	61.16	59.59	30.5	29.9	30.2	29.24	28.68	28.96	102.273	97.2973	99.785	102.273	110.429	106.351	102.857	124.352	113.605	115.385	122.449	118.917
21	2.46	3.29	2.875	2.63	3.58	3.105	0.806667	0.7	0.753333	0.865333	0.84	0.852667	74.7	73.7	74.2	74.58	72.78	73.68	32.3	34.8	33.55	36.12	34.78	35.45	91.1392	83.8184	87.4788	91.3706	84.3091	87.8398	85.6124	82.7586	84.1855	84.3091	85.7143	85.0117
22	5.93	5.78	5.855	5.98	6.07	6.025	0.606667	0.526667	0.566667	0.542667	0.514667	0.528667	49.8	53.5	51.65	51.12	52.54	51.83	26.8	26.3	26.55	26.2	25.76	25.98	122.034	124.138	123.086	122.449	123.288	122.868	112.5	110.769	111.635	119.205	114.286	116.746
23	3.77	4.25	4.01	3.71	4.25	3.98	0.732667	0.68	0.706333	0.729333	0.665333	0.697333	63.87	67.5	65.685	63.88	66.36	65.12	32.7	30.34	31.52	31.84	30.28	31.06	92.3077	88.8889	90.5983	97.561	94.9868	96.2739	88.8889	94.7368	91.8129	96.5147	101.408	98.9616
mean	7.53217	8.20565	7.86891	7.39783	8.19739	7.79761	0.508058	0.48487	0.496464	0.508812	0.49713	0.502971	51.0222	51.2965	51.1593	50.893	51.0383	50.9657	24.6083	24.25	24.4291	24.6796	24.0913	24.3854	126.523	135.903	131.213	128.948	136.282	132.615	127.577	132.007	129.792	130.692	133.915	132.304
SD	2.80471	3.09576	2.92292	2.57905	2.952	2.72674	0.11942	0.0983179	0.10761	0.124922	0.11693	0.120259	9.72196	11.6562	10.5943	9.79302	11.3874	10.5149	4.91676	4.7695	4.80953	5.02295	4.59446	4.7941	26.6917	30.7218	27.4795	26.4614	28.5224	26.3859	27.6083	26.7984	26.3227	26.2222	25.8758	25.5956
